# Supplementary material for: Discovery of ex situ individuals of Andrias sligoi, an extremely endangered species and one of the largest amphibians worldwide
Source: Sci Rep. 2024 Jan 31;14:2575. doi: 10.1038/s41598-024-52907-6 (PMC10831114; doi:10.1038/s41598-024-52907-6)
Supplement: Supplementary file 1 — Supplementary Information. [file 41598_2024_52907_MOESM1_ESM.xlsx]

## Sheet: Sheet1
Extended data. Uncorrected p-distance (in %) between lineages obtained in this study. A–E, U1 and U2are haplotype clades reported by Yan et al. (2018).
	A	A. davidianus (B)	C	A. sligoi (D)	E	U1	U2
A. davidianus (B)	3.3–4.0
C	2.6–2.8	2.4–3.0
A. sligoi (D)	2.8–3.2	2.6–3.2	2.6–2.9
E	3.2–3.5	2.5–2.9	2.1–2.4	1.8–2.0
U1	2.5–3.0	2.3–3.2	1.9–2.2	1.4–1.7	1.4–1.7
U2	3.5–3.9	2.5–2.8	2.5–2.7	2.5–2.8	1.7–1.8	2.1–2.7
A. japonicus	5.6–5.7	6.0–6.2	4.2–4.4	5.6–5.8	5.1–5.3	5.6–5.7	5.7–5.8
